# Supplementary material for: Endometrial Stromal Sarcoma: An Update
Source: Cancers (Basel). 2025 Jun 5;17(11):1893. doi: 10.3390/cancers17111893 (PMC12153635; doi:10.3390/cancers17111893)
Supplement: Supplementary file 1 [file cancers-17-01893-s001.zip]

Archive with 1 entries (1 files):
- cancers-3633273-supplementary.pdf
